# Supplementary material for: C∙∙∙O and Si∙∙∙O Tetrel Bonds: Substituent Effects and Transfer of the SiF3 Group
Source: Int J Mol Sci. 2023 Jul 25;24(15):11884. doi: 10.3390/ijms241511884 (PMC10418337; doi:10.3390/ijms241511884)
Supplement: Supplementary file 1 [file ijms-24-11884-s001.zip]

Archive with 1 entries (1 files):
- ijms-2480578-supplementary.pdf
